# Supplementary material for: Applying Protein–Protein Interactions and Complex Networks to Identify Novel Genes in Retinitis Pigmentosa Pathogenesis
Source: Int J Mol Sci. 2022 Apr 2;23(7):3962. doi: 10.3390/ijms23073962 (PMC8999418; doi:10.3390/ijms23073962)
Supplement: Supplementary file 1 [file ijms-23-03962-s001.zip]

Archive with 1 entries (1 files):
- ijms-1636340-supplementary.pdf
